# Supplementary material for: Disposable Electrochemical Biosensor Based on the Inhibition of Alkaline Phosphatase Encapsulated in Acrylamide Hydrogels
Source: Biosensors (Basel). 2022 Aug 29;12(9):698. doi: 10.3390/bios12090698 (PMC9496573; doi:10.3390/bios12090698)
Supplement: Supplementary file 1 [file biosensors-12-00698-s001.zip]

Archive with 1 entries (1 files):
- biosensors-1820380-supplementary.pdf
